# Supplementary material for: Genetic variation associated with healthy traits and environmental conditions in Vaccinium vitis-idaea
Source: BMC Genomics. 2018 Jan 2;19:4. doi: 10.1186/s12864-017-4396-9 (PMC5748963; doi:10.1186/s12864-017-4396-9)
Supplement: Supplementary file 1 — Sampled V. vitis-idaea sites in Newfoundland and Labrador, Canada. Each site is coded by ecoregion, mean annual temperature, mean summer temperature, mean annual precipitation, mean annual runoff, surface water pH, surface water sensitivity to acid rain, and proximity to the coast (Government of Newfoundland and Labrador 1992, and Alam et al. 2016). Table S2. Number of methods (LFMM, SamBada and Chi^2) that predicted a significant association (p < 0.01) between each SNP and biochemical/environmental variable. SNPs are the ones inferred to be significantly associated with a variable by at least two methods. Table S3. Number of SNPs in common between each pair of biochemical/environmental variables. Only SNPs inferred to be significantly associated with at least one variable by at least two methods are considered. Table S4. Moran.I test results per variable. Table S5. Data visualized in Fig. 4 Top. Table S6. Data visualized in Fig. 4 Bottom. (XLS 62 kb) [file 12864_2017_4396_MOESM1_ESM.xls]

## Sheet: Table 1
Table 1: Sampled V. vitis-idaea sites in Newfoundland and Labrador, Canada. Each site is coded by ecoregion, mean annual temperature, mean summer temperature, mean annual precipitation, mean annual runoff, surface water pH, surface water sensitivity to acid rain, and proximity to the coast (Government of Newfoundland and Labrador 1992, and Alam et al. 2016).
Collection site	Collection site name	Latitude	Longitude	Ecoregion	Mean annual temperature	Mean summer temperature	Mean annual precipitation	Mean annual runoff	Surface water pH	Surface water sensitivity	TPC (mg GE/100g FW)	Antioxidant activity (mg TE/100g FW)	Sample ID
1	Daniel’s Harbour (DHB)	50.2582	-57.5709	4	2	2	1	3	3	4	511.91	378.49	VF0401_6
2	Daniel’s Harbour (DHB2)	50.2957	-57.5544	4	2	2	1	3	3	4	293.58	479.15	VF0402_6
3	Cow Head (CWH)	49.9217	-57.8074	4	2	2	2	3	3	3	567.85	276.48	VF0403_6
4	Cornier’s Pond (CRP)	49.0742	-57.5702	1	3	3	2	3	3	4	697.02	391.52	VF0104_6
5	Deer’s Lake (DLK)	49.2301	-57.2972	1	3	3	1	3	3	4	924.75	596.66	VF0105_6
6	Parsons Pond (PRP)	50.0457	-57.704	4	2	2	1	3	3	3	454.99	367.91	VF0406_6
7	Top Pond (TPD)	47.9776	-57.6283	8	2	2	3	4	2	2	646.63	474.51	VF0707_6
8	King George’s Park (KGP)	48.1829	-57.7396	8	2	2	3	4	3	3	443.33	492.19	VF0708_6
9	King George’s Park (KPG2)	48.0224	-57.6736	8	2	2	3	4	2	3	491.2	463.38	VF0709_6
10	King George’s Park (KGP3)	47.9185	-57.6462	8	2	2	3	5	1	1	506.53	338.61	VF0710_6
11	Route 480 (R480)	47.8294	-57.675	8	2	2	3	5	1	1	456.14	540.63	VF0711_6
12	Codroy (COD)	47.882	-59.3934	1	3	2	2	5	4	4	579.19	524.9	VF0112_6
13	St. George’s (STG)	48.4394	-58.4537	1	3	3	2	4	4	4	452.01	724.35	VF0113_6
14	St. George’s 2 (STGP)	48.3799	-58.5881	1	3	3	2	4	3	4	705.21	573.93	VF0114_6
15	Codroy (COD2)	47.8871	-59.3973	1	3	2	2	5	4	4	526.38	507.92	VF0115_6
16	Codroy (COD3)	47.8521	-59.3438	1	3	2	2	5	4	4	489.82	598.12	VF0116_6
17	Twillingate (TWL)	49.6526	-54.7623	3	3	3	1	1	3	2	993.14	628.52	VF0317_6
18	Gander Bay (GBY)	49.3642	-54.4991	3	3	3	1	1	3	2	1185.34	541.38	VF0318_6
19	Lumsden (LMS)	49.3059	-53.6462	7	3	3	1	1	1	1	573.59	490.56	VF0619_6
20	New-Wes-valley (NWV1)	49.1598	-53.5732	7	3	3	1	1	1	1	783.22	546.13	VF0620_6
21	Black Lake (BLK)	49.5592	-56.462	2	2	3	1	1	3	3	828.49	595.87	VF0221_6
22	St. Patricks (SPG360)	49.573	-55.9936	2	2	3	1	1	3	4	618.51	645.73	VF0222_6
23	Bishop Falls (BF1)	49.019	-55.4904	2	3	3	1	1	2	3	769.2	599.7	VF0223_6
24	Bishop Falls (BF2)	48.9753	-55.5683	2	3	3	1	1	2	2	NA	NA	VF0224_6
25	Rocky Pond (RC1)	49.4749	-57.1426	4	3	3	2	3	4	4	830.94	788.81	VF0425_6
26	Springsdale (SPG)	49.5225	-56.0039	2	2	3	1	1	3	4	919.3	274.66	VF0226_6
27	Sandylake (SLK)	49.2283	-57.0766	2	3	3	1	2	3	3	496.01	585.18	VF0227_6
28	Terra Nova NP (TNN1)	48.4193	-54.1341	2	3	3	2	2	1	3	902.4	466.83	VF0228_6
29	Sandy Beach Cove (SBC1)	48.6582	-53.8461	3	3	3	2	2	2	2	1023.59	821.34	VF0329_6
30	Gambo (GMB1)	48.8079	-54.182	3	3	3	2	2	1	1	964.12	706.49	VF0330_6
31	Davidsville (DVT1)	49.5925	-54.4121	3	3	3	1	1	2	2	1204.45	347.33	VF0331_6
32	Lewisporte (LWP)	49.2593	-55.0338	3	3	3	2	1	2	3	1119.61	397.7	VF0332_6
33	Avalon peninsula (AVA1)	47.5831	-52.7584	6	3	2	3	3	4	3	629.31	835.1	VF0533_6
34	Avalon peninsula (AVA2)	47.4273	-52.7667	6	3	2	3	4	1	1	1080.1	462.78	VF0534_6
35	Avalon peninsula (AVA3)	47.0955	-52.9589	6	3	2	3	4	1	2	1051.28	901.19	VF0535_6
36	Avalon peninsula (AVA4)	47.1945	-53.3819	6	3	2	3	4	2	2	789.34	895.67	VF0536_6
37	Avalon peninsula (AVA5)	47.6683	-53.272	6	3	2	2	4	2	2	806.68	406.85	VF0537_6
38	Avalon peninsula (AVA6)	46.7394	-53.341	7	3	1	3	5	1	1	642.34	881.98	VF0638_6
39	Avalon peninsula (AVA7)	46.6506	-53.1857	7	3	1	3	5	1	1	857.05	813.07	VF0639_6
40	Avalon peninsula (AVA8)	46.7091	-53.4869	7	3	1	3	5	1	1	773.47	831.25	VF0640_6
41	Avalon peninsula (AVA9)	47.1671	-52.9086	6	3	2	3	4	1	1	617.49	324.9	VF0541_6
42	Avalon peninsula (AVA10)	47.8135	-53.4575	6	3	3	2	4	1	1	859.77	408.84	VF0542_6
43	Avalon peninsula (AVA11)	46.9223	-54.172	7	3	2	2	4	1	1	860.71	481.72	VF0643_6
44	Flower Cove (FCV)	51.3116	-56.7264	9	1	1	1	2	3	4	NA	NA	VF0644_6
45	Labrador (LAB1)	51.4205	-57.1063	10	1	1	1	1	3	3	722.53	699.02	VF0945_6
46	Labrador (LAB2)	51.4472	-57.0154	10	1	1	1	1	3	3	559.57	795.53	VF0946_6
47	Labrador (LAB3)	51.487	-56.8903	10	1	1	1	1	3	3	928.41	870.63	VF0947_6
48	Labrador (LAB4)	51.5373	-56.8128	10	1	1	1	1	3	3	674.33	571.8	VF0948_6
49	Labrador (LAB5)	51.5659	-56.7449	10	1	1	1	1	3	3	758.55	522.08	VF0949_6
50	Barr'd Harbour (BHB)	50.8146	-57.0606	9	1	2	1	2	3	4	732.1	809.82	VF0850_6
51	Bird Cove (BDC)	51.0561	-56.921	9	1	2	1	2	3	4	859.25	473.35	VF0851_6
52	Gander (GND)	48.9499	-54.5999	2	3	3	2	1	1	1	1097.74	477.26	VF0852_6
53	St. Barbes (STBS)	51.2215	-56.7543	9	1	1	1	2	3	4	1282.19	553.64	VF0253_6
54	Port Saunders (PSD)	50.6398	-57.206	4	1	2	1	2	3	4	828.1	877.27	VF0454_6
55	Port Saunders (PSD2)	50.7274	-57.1854	9	1	2	1	2	3	4	612.08	859.78	VF0855_6
56	Charlottetown (CHT)	48.4438	-54.0137	2	3	3	2	2	2	2	843.34	507.11	VF0256_6
Ecoregions: 1=Western Nfld Forest, 2=Central Nfld Forest, 3=North Shore Forest, 4=Northern Peninsula Forest, 6=Maritime Barrens, 7=Eastern Hyper Oceanic Barrens, 8=Long Range Barrens, 9=Strait of Belle Isle Barrens, 10=Forteau Barrens.
Mean annual temperature: 1=1.0-2.9°C, 2=3.0-3.9°C, 3=4.0-7.9°C.
Mean summer temperature: 1=6-11.9°C, 2=12-13.9°C, 3=14-19.9°C.
Mean annual precipitation: 1=700-1100mm, 2=1100-1300 mm, 3=1300-1500 mm.
Mean annual runoff: 1=500-800 mm, 2=800-1000 mm, 3=1000-1300 mm, 4=1300-1800 mm, 5=1800-2200 mm.
Surface water pH: 1=<6.1, 2=6.2-6.5, 3=6.6-7.0, 4=>7.0.
Surface water sensitivity to acid rain: 1=extremely sensitive (<60 μeq/l), 2=highly sensitive (60-100 μeq/l), 3=moderate (100-200 μeq/l), 4=low (>200 μeq/l).

## Sheet: Table 2
Table 2: Number of methods (LFMM, SamBada and Chi^2) that predicted a significant association (p < 0.01) between each SNP and biochemical/environmental variable
SNPs are the ones inferred to be significantly associated with a variable by at least two methods.
SNP ID	AC	TPC	SWpH	SWS	MAP	MAR	MAT	MST
TP15472	3	0	0	0	0	1	1	0
TP51044	3	0	0	0	0	0	0	1
TP39309	2	1	0	0	1	1	2	2
TP70833	2	0	0	0	0	0	0	3
TP44814	2	0	0	0	0	0	0	1
TP65645	2	2	0	0	0	0	0	0
TP2976	2	1	0	0	0	0	0	1
TP1684	2	0	1	0	0	0	0	0
TP7760	2	0	0	0	0	0	0	1
TP21688	2	0	0	0	0	0	0	0
TP72119	2	0	0	0	0	0	0	0
TP24645	1	0	0	0	0	0	1	2
TP37224	1	0	2	2	0	0	2	0
TP22913	1	1	2	2	2	0	0	0
TP60257	1	1	2	3	0	0	0	0
TP26770	1	0	0	0	0	0	1	0
TP16398	1	0	1	1	0	0	2	1
TP55838	1	0	0	0	0	0	0	1
TP6551	1	0	1	1	2	1	0	0
TP1600	1	0	0	0	2	0	0	0
TP68688	1	0	1	1	0	0	0	0
TP47135	1	0	1	0	0	0	1	1
TP29233	1	0	1	2	0	0	1	1
TP79346	1	0	1	1	0	0	0	0
TP47917	1	0	0	2	1	1	1	0
TP39662	1	1	0	0	0	0	0	0
TP47169	1	1	0	0	0	0	0	0
TP76343	1	2	0	0	1	1	0	1
TP10963	1	0	1	1	1	1	2	1
TP23015	1	0	0	0	0	0	0	1
TP14604	1	0	1	0	2	1	0	0
TP24917	1	0	0	0	2	1	1	0
TP29832	1	0	0	0	2	0	0	0
TP64913	1	0	1	1	2	1	0	1
TP66318	1	0	1	1	1	0	0	0
TP76886	1	0	1	0	2	1	0	1
TP51204	1	0	2	1	0	1	0	0
TP71842	1	0	0	0	1	2	0	1
TP2842	1	0	1	0	0	0	1	0
TP22508	1	0	2	1	1	1	1	1
TP77483	1	1	2	1	1	1	1	0
TP4734	1	2	1	0	1	1	0	1
TP4832	0	2	1	1	0	1	0	0
TP14763	0	2	0	0	0	0	0	0
TP57174	0	2	1	0	0	0	0	0
TP864	0	1	0	0	0	2	0	2
TP55824	0	1	0	0	2	2	0	1
TP25992	0	1	2	1	0	0	0	0
TP70998	0	1	3	1	1	1	0	0
TP73986	0	1	3	0	1	0	1	0
TP70716	0	1	1	1	0	0	0	0
TP25921	0	1	1	1	0	1	1	1
TP77607	0	1	0	0	0	0	1	0
TP26627	0	1	0	1	1	1	0	2
TP71702	0	1	0	1	2	2	0	0
TP68101	0	1	2	2	0	0	0	0
TP3585	0	1	1	1	0	0	1	0
TP52730	0	1	0	1	0	1	1	1
TP3537	0	1	0	1	0	0	1	1
TP26200	0	1	0	1	0	0	0	0
TP63285	0	1	0	0	0	1	0	0
TP15558	0	1	0	0	0	1	2	0
TP70889	0	1	1	1	0	1	2	1
TP575	0	1	1	0	0	1	1	2
TP9984	0	1	0	0	0	0	1	2
TP28826	0	1	0	0	0	0	0	2
TP50283	0	1	0	0	0	0	0	2
TP14976	0	1	0	0	1	2	0	0
TP15319	0	1	1	2	0	0	0	0
TP17823	0	1	1	0	0	0	0	0
TP15810	0	0	3	0	1	1	0	0
TP50878	0	0	2	2	0	0	0	0
TP62120	0	0	2	1	0	0	0	0
TP4351	0	0	2	2	0	0	2	0
TP44156	0	0	2	2	0	0	1	0
TP20458	0	0	2	0	0	0	0	0
TP65256	0	0	2	0	0	0	0	0
TP63951	0	0	1	2	0	0	0	1
TP42301	0	0	1	1	1	1	1	0
TP69971	0	0	1	1	1	0	0	0
TP48218	0	0	1	2	0	0	0	0
TP71751	0	0	1	2	0	0	1	0
TP75314	0	0	1	2	0	0	0	1
TP64029	0	0	1	0	0	0	2	0
TP77841	0	0	1	0	1	0	2	0
TP10478	0	0	1	1	0	1	0	0
TP24755	0	0	1	2	0	0	0	0
TP45867	0	0	1	2	0	0	0	0
TP48000	0	0	1	2	0	0	0	0
TP178	0	0	0	3	0	0	0	0
TP663	0	0	0	2	0	1	1	1
TP15747	0	0	0	2	0	1	0	0
TP77976	0	0	0	1	3	2	2	0
TP4024	0	0	0	1	1	0	2	1
TP74698	0	0	0	1	2	0	1	0
TP51069	0	0	0	1	0	0	1	0
TP72740	0	0	0	1	0	0	1	0
TP4014	0	0	0	1	0	0	0	1
TP10107	0	0	0	0	2	0	0	0
TP43227	0	0	0	0	2	1	0	0
TP21266	0	0	0	0	2	1	2	0
TP3735	0	0	0	0	2	0	0	0
TP25049	0	0	0	0	2	1	0	0
TP41989	0	0	0	0	2	1	0	0
TP44483	0	0	0	0	2	0	0	0
TP77529	0	0	0	0	2	1	0	0
TP3966	0	0	0	0	1	2	0	1
TP74023	0	0	0	0	1	2	1	0
TP75374	0	0	0	0	1	1	0	0
TP44612	0	0	0	0	1	1	0	1
TP18101	0	0	0	0	1	0	0	1
TP89	0	0	0	0	1	1	0	0
TP51	0	0	0	0	0	2	0	0
TP1126	0	0	0	0	0	2	0	0
TP3574	0	0	0	0	0	2	0	0
TP10165	0	0	0	0	0	2	0	0
TP18028	0	0	0	0	0	2	0	0
TP414	0	0	0	0	0	1	1	0
TP29433	0	0	0	0	0	1	1	0
TP19608	0	0	0	0	0	1	1	0
TP41719	0	0	0	0	0	1	1	0
TP37582	0	0	0	0	0	0	2	0
TP8954	0	0	0	0	0	0	2	0
TP49117	0	0	0	0	0	0	2	0
TP53183	0	0	0	0	0	0	2	1
TP60073	0	0	0	0	0	0	2	0
TP69947	0	0	0	0	0	0	2	0
TP71775	0	0	0	0	0	0	2	0
TP77042	0	0	0	0	0	0	2	0
TP46659	0	0	0	0	0	0	0	2
TP72738	0	0	0	0	0	0	0	2
TP76448	0	0	0	0	0	0	0	2
SNPs/Variable	42	38	52	52	44	53	50	42

## Sheet: Table 3
Table 3: Number of SNPs in common between each pair of biochemical/environmental variables. Only SNPs inferred to be significantly associated with at least one variable by at least two methods are considered.
	MAT	MST	MAP	MAR	SWpH	SWS	TPC	AC
MAT		16	14	21	19	22	12	14
MST	16		14	18	13	15	15	19
MAP	14	14		31	16	16	11	17
MAR	21	18	31		17	19	17	15
SWpH	19	13	16	17		37	17	20
SWS	22	15	16	19	37		17	15
TPC	12	15	11	17	17	17		10
AC	14	19	17	15	20	15	10

## Sheet: Table 4
Table 4: Moran.I Test Results per Variable
Variable	Observed	Expected	P value
MAT	0.0160989	-0.0181818	0
MST	0.00356361	-0.0181818	0
MAP	0.00780297	-0.0181818	0
MAR	0.00884972	-0.0181818	0
SWpH	0.0180141	-0.0181818	0
SWS	0.0241455	-0.0181818	0
TPC	-0.00281046	-0.0181818	2.93099e-14
AC	-0.0044693	-0.0181818	2.22844e-12

## Sheet: Table 5
Table 5: Data visualized in Fig. 4 Top
Sample ID	PCo1	PCo2	Mean MAT	Colour
VF0104_6	-0.0225192	0.100592	5.95	darkgreen
VF0105_6	0.00849371	0.165946	5.95	darkgreen
VF0112_6	-0.0074799	0.0659338	5.95	darkgreen
VF0113_6	0.0952226	0.11912	5.95	darkgreen
VF0114_6	-0.040428	0.163382	5.95	darkgreen
VF0115_6	0.0363894	0.0545969	5.95	darkgreen
VF0116_6	-0.0144581	0.0351846	5.95	darkgreen
VF0221_6	-0.136183	0.0423369	3.45	blue
VF0222_6	-0.177922	0.152833	3.45	blue
VF0223_6	0.156822	0.0307575	5.95	darkgreen
VF0224_6	0.113619	0.0117881	5.95	darkgreen
VF0226_6	-0.221938	0.061012	3.45	blue
VF0227_6	0.114354	0.132663	5.95	darkgreen
VF0228_6	0.0835851	-0.0120665	5.95	darkgreen
VF0253_6	-0.22909	-0.14535	1.95	magenta
VF0256_6	-0.0126564	-0.130459	5.95	darkgreen
VF0317_6	0.069476	-0.00658307	5.95	darkgreen
VF0318_6	0.0468802	0.111948	5.95	darkgreen
VF0329_6	0.17936	0.019883	5.95	darkgreen
VF0330_6	0.043386	0.200067	5.95	darkgreen
VF0331_6	0.129665	0.0407133	5.95	darkgreen
VF0332_6	0.0683868	-0.0756766	5.95	darkgreen
VF0401_6	-0.092634	-0.0908895	3.45	blue
VF0402_6	-0.146048	0.00659852	3.45	blue
VF0403_6	-0.122215	-0.150728	3.45	blue
VF0406_6	-0.0899543	0.14407	3.45	blue
VF0425_6	0.0511567	0.0727283	5.95	darkgreen
VF0454_6	-0.30948	-0.049984	1.95	magenta
VF0533_6	0.236844	-0.0939432	5.95	darkgreen
VF0534_6	0.163669	-0.285264	5.95	darkgreen
VF0535_6	0.26041	-0.00738797	5.95	darkgreen
VF0536_6	0.267364	0.0352791	5.95	darkgreen
VF0537_6	0.23692	0.0061509	5.95	darkgreen
VF0541_6	0.291987	-0.0721316	5.95	darkgreen
VF0542_6	0.251758	-0.00231694	5.95	darkgreen
VF0619_6	0.071079	-0.368678	5.95	darkgreen
VF0620_6	0.205995	-0.0227148	5.95	darkgreen
VF0638_6	0.226525	-0.138401	5.95	darkgreen
VF0639_6	0.28496	0.0698096	5.95	darkgreen
VF0640_6	0.197457	0.0962636	5.95	darkgreen
VF0643_6	0.266316	-0.185199	5.95	darkgreen
VF0707_6	-0.0300555	0.0510586	3.45	blue
VF0708_6	-0.129141	-0.123482	3.45	blue
VF0709_6	-0.0314313	-0.119705	3.45	blue
VF0710_6	-0.0847508	-0.238119	3.45	blue
VF0711_6	-0.268384	-0.0317955	3.45	blue
VF0844_6	-0.19143	0.117772	1.95	magenta
VF0850_6	-0.242322	-0.161047	1.95	magenta
VF0851_6	-0.187751	0.0586331	1.95	magenta
VF0852_6	0.0406958	0.241263	5.95	darkgreen
VF0855_6	-0.193694	0.143345	1.95	magenta
VF0945_6	-0.319219	-0.236537	1.95	magenta
VF0946_6	-0.228821	-0.224723	1.95	magenta
VF0947_6	-0.25724	0.222733	1.95	magenta
VF0948_6	-0.266702	-0.132262	1.95	magenta
VF0949_6	-0.144832	0.330979	1.95	magenta

## Sheet: Table 6
Table 6: Data visualized in Fig. 4 Bottom
Sample ID	PCo1	PCo2	Mean AoC	Colour
VF0104_6	-0.187281	0.0909287	481.96	magenta
VF0105_6	-0.0575584	0.265268	481.96	magenta
VF0112_6	0.0747337	0.241113	481.96	magenta
VF0113_6	0.134799	0.0515108	819.46	blue
VF0114_6	-0.190641	0.18898	481.96	magenta
VF0115_6	0.171751	0.105399	481.96	magenta
VF0116_6	-0.0287031	0.0899606	481.96	magenta
VF0221_6	-0.245369	0.0572099	481.96	magenta
VF0222_6	-0.192157	0.132888	481.96	magenta
VF0223_6	-0.168394	0.0778653	481.96	magenta
VF0224_6	-0.176184	0.043736	N/A	darkgreen
VF0226_6	-0.146858	0.0152755	481.96	magenta
VF0227_6	-0.0867816	0.120098	481.96	magenta
VF0228_6	-0.0818661	-0.116448	481.96	magenta
VF0253_6	-0.0620998	0.217365	481.96	magenta
VF0256_6	-0.167539	-0.066978	481.96	magenta
VF0317_6	-0.180782	-0.0745541	481.96	magenta
VF0318_6	-0.2263	-0.0922384	481.96	magenta
VF0329_6	0.130599	-0.204689	819.46	blue
VF0330_6	0.141652	-0.0342283	819.46	blue
VF0331_6	-0.158368	-0.0708341	481.96	magenta
VF0332_6	-0.134394	-0.0979328	481.96	magenta
VF0401_6	0.050632	-0.0435949	481.96	magenta
VF0402_6	-0.0866719	0.0352388	481.96	magenta
VF0403_6	-0.0354096	-0.0840711	481.96	magenta
VF0406_6	0.17601	0.159941	481.96	magenta
VF0425_6	0.100912	-0.0491056	819.46	blue
VF0454_6	-0.0171304	-0.0238813	819.46	blue
VF0533_6	0.352507	0.0434093	819.46	blue
VF0534_6	0.00210522	-0.311078	481.96	magenta
VF0535_6	0.529498	-0.0743447	819.46	blue
VF0536_6	0.389719	0.0866833	819.46	blue
VF0537_6	-0.0390463	-0.104191	481.96	magenta
VF0541_6	0.0237189	-0.359423	481.96	magenta
VF0542_6	0.0532	-0.129699	481.96	magenta
VF0619_6	0.0211112	-0.257503	481.96	magenta
VF0620_6	-0.109622	-0.226015	481.96	magenta
VF0638_6	0.218263	-0.0344786	819.46	blue
VF0639_6	0.0588868	-0.00626639	819.46	blue
VF0640_6	0.342645	0.075822	819.46	blue
VF0643_6	0.00581116	-0.292692	481.96	magenta
VF0707_6	0.0256606	-0.122772	481.96	magenta
VF0708_6	0.00274714	0.00012828	481.96	magenta
VF0709_6	-0.112326	-0.0592235	481.96	magenta
VF0710_6	-0.101335	-0.167354	481.96	magenta
VF0711_6	-0.0561047	-0.13651	481.96	magenta
VF0844_6	-0.00825038	0.236655	N/A	darkgreen
VF0850_6	-0.0578833	0.187897	819.46	blue
VF0851_6	-0.182913	0.148454	481.96	magenta
VF0852_6	-0.0518223	0.144573	481.96	magenta
VF0855_6	0.0364347	0.189532	819.46	blue
VF0945_6	0.0972315	-0.0230608	819.46	blue
VF0946_6	0.156529	-0.0879076	819.46	blue
VF0947_6	0.169049	0.149524	819.46	blue
VF0948_6	-0.176733	-0.0131394	481.96	magenta
VF0949_6	0.0603176	0.208757	481.96	magenta
